# Supplementary material for: Comparative Analysis of Iron Homeostasis in Sub-Saharan African Children with Sickle Cell Disease and Their Unaffected Siblings
Source: Front Pediatr. 2016 Feb 23;4:8. doi: 10.3389/fped.2016.00008 (PMC4762986; doi:10.3389/fped.2016.00008)
Supplement: Supplementary file 1 [file Table_1.xlsx]

## Sheet: DATABASE
Patient ID	Status	Blood transfusion	Age_Mo	Sex	Genotype	GB (10³/µL)	GR (10⁶/µL)	Hb (g/dL)	HCT (%)	MCV (fL)	MCH (pg/L)	CCMH (g/dL)	PLT (10³/µL)	LYM (10³/µL)	Ferritin (ng/mL)	Transferrin (g/L)	sTfR (µg/mL)	Hepcidin (ng/mL)	LogCTfR	LogFerritin	sTfR Index
1	SCD	No	30	M	SS	6.2	3.18	7.4	23	72.3	23.3	32.2	223	2.5	164.858	1.93778	3.4	267.541	3.5	2.2	1.6
2	SCD	No	26	F	SC	7.7	4	10.1	29.6	74	25.3	34.1	51	4.4	614.894	5.06364	2.34	98.815	3.4	2.8	1.2
3	SCD	No	31	F	SC	21.3	3.95	10.4	31	78.5	26.3	33.5	473	10.6	42.081	4.28328	3.91	81.534	3.6	1.6	2.3
4	SCD	No	30	M	SS	14.5	2.83	7	23	81.3	24.7	30.4	163	6.8	428.248	1.90164	7.72		3.9	2.6	1.5
5	SCD	No	38	F	SS	14.4	3.45	8.1	27.9	80.9	23.5	29	258	5.7	1355.05	2.65332	7.07	176.027	3.8	3.1	1.2
6	SCD	Yes	30	M	SS	21.4	3.17	7.9	26.6	83.9	24.9	29.7	616	6.8	120.094	4.65412	7.29		3.9	2.1	1.9
7	SCD	No	36	M	SC	9.2	4.63	11.4	34.4	74.3	24.6	33.1	494	4.1	66.331	7.8832	3.155	110.528	3.5	1.8	1.9
8	SCD	No	32	M	SC	12.5	4.55	11.4	34.2	75.2	25.1	33.3	184	7.1	733.548	3.88816	3.245	209.859	3.5	2.9	1.2
9	SCD	No	42	F	SS	15.4	3.22	8.7	27.6	85.7	27	31.5	636	5.4	71.726	5.08528	6.005	101.412	3.8	1.9	2
10	SCD	No	60	F	SS	16	2.89	8.5	26.4	91.3	29.4	32.2	545	6.9	962.333	5.64916	6.6	113.406	3.8	3	1.3
11	SCD	No	57	F	SS	12.8	2.65	7.7	24.8	93.6	29.1	31	724	3.2	44.107	5.07984	3.775	356.445	3.6	1.6	2.3
12	SCD	No	36	M	SS	9.8	3.23	8.7	27.4	84.8	26.9	31.8	304	5.9	184.728	2.39344	6.54	112.439	3.8	2.3	1.7
13	SCD	Yes	39	M	SS	20.2	3.11	8.7	27.6	88.7	28	31.5	225	9.2	391.291	5.8408	7.89	72.64	3.9	2.6	1.5
14	SCD	Yes	61	M	SS	11.9	2.87	7.5	23.4	81.5	26.1	32.1	366	4.8	442.405	4.96772	8.2	142.652	3.9	2.6	1.5
15	SCD	No	27	F	SC	8.2	5.33	9.4	30.8	57.8	17.6	30.5	517	3.5	364.442	4.00176	2.355	558.9	3.4	2.6	1.3
16	SCD	Yes	60	F	SS	11.1	2.48	7.7	23.9	96.4	31	32.2	373	6	225.47	3.14256	7.51	64.607	3.9	2.4	1.6
17	SCD	No	24	M	SS	20	3.5	8.7	27.6	78.9	24.9	31.5	676	6.7	1054.96	3.11608	6.885	142.652	3.8	3	1.3
18	SCD	No	54	F	SC	7.7	4.71	11.5	34.7	73.7	24.4	33.1	303	3.6	730.679	3.43872	3.025	145.08	3.5	2.9	1.2
19	SCD	No	23	F	SS	19.8	3.15	7.7	25.3	80.3	24.4	30.4	241	13.2	1100.24	2.71912	7.155	82.984	3.9	3	1.3
20	SCD	No	30	M	SC	9.7	3.94	9.1	28.8	73.1	23.1	31.6	84	5	1169.95	4.30548	3.73	183.558	3.6	3.1	1.2
21	SCD	No	19	M	SS	15.9	4.4	10.2	32.6	74.1	23.2	31.3	136	9.8	691.959	4.85868	5.6	520.889	3.7	2.8	1.3
22	SCD	No	30	M	SS	15.5	4.52	8.2	28.1	62.2	18.1	29.2	419	8.1	801.602	11.7494	7.46	516.343	3.9	2.9	1.3
23	SCD	No	65	F	SS	15.2	2.95	7.2	23.2	78.6	24.4	31	505	7.8	573.467	3.80112	7.46		3.9	2.8	1.4
24	SCD	Yes	60	M	SS	18.8	2.96	7	22.8	77	23.6	30.7	365	7.6	1260.47	2.97644	7.805	217	3.9	3.1	1.3
25	SCD	No	40	F	SC	8.2	4.77	10.5	32.3	67.7	22	32.5	293	4.8	351.898	3.61396	1.705	433.975	3.2	2.5	1.3
26	SCD	No	42	F	SS	17.7	2.57	7.1	22.1	86	27.6	32.1	539	6.9	742.244	6.17436	3.945	319.27	3.6	2.9	1.2
27	SCD	Yes	60	M	SS	15.5	2.59	7.4	22.8	88	28.6	32.5	318	7.3	630.546	3.51444	7.46	52.748	3.9	2.8	1.4
28	SCD	No	30	M	SC	15.4	2.95	7.8	25	84.7	26.4	31.2	348	7.6	349.776	3.7894	7.435	75.953	3.9	2.5	1.6
29	SCD	No	60	F	SS	7.8	3.3	8.5	25.8	78.2	25.8	32.9	286	3.6	82.747	5.61808	6.595	70.08	3.8	1.9	2
30	SCD	No	60	F	SS	13.7	3.87	10.1	30.2	78	26.1	33.4	319	3.2	742.244	3.7622	6.945	530.116	3.8	2.9	1.3
31	SCD	No	60	M	SS	8.2	3.56	8.3	27.1	76.1	23.3	30.6	234	3.8	710.065	4.19584	7.89	408.62	3.9	2.9	1.3
32	SCD	No	36	F	SS	11.4	3.42	8	27.3	79.8	23.4	29.3	588	6.1	994.771	2.54476	7.775	171.654	3.9	3	1.3
33	SCD	No	36	M	SS	15.2	3.27	6.6	21.7	66.4	20.2	30.4	177	9.5	530.037	2.5622	6.38	117.351	3.8	2.7	1.4
34	SCD	No	20	F	SS				5.9	78.7	22.7	28.8	16	0.4	604.214	3.88016	7.83	384.853	3.9	2.8	1.4
35	SCD	No	36	M	SC	6.7	4.82	11.9	35.8	74.3	24.7	33.2	2972.9		34.457	3.7894	3.45	217	3.5	1.5	2.3
36	SCD	Yes	50	F	SS	16.2	3.2	8.5	26.8	83.8	26.6	31.7	203	6.5	962.333	3.80896	7.435	104.072	3.9	3	1.3
37	SCD	No	60	M	SS	9.6	3.33	7.5	24.4	73.3	22.5	30.7	534	3.8	556.034	2.34588	7.18	222.515	3.9	2.7	1.4
38	SCD	Yes	24	M	SS	19.4	2.97	7.1	23.2	78.1	23.9	30.6	208	8.1	329.599	3.65144	7.89	445.358	3.9	2.5	1.6
39	SCD	Yes	66	M	SS	10.5	3.2	7.9	25.9	80.9	24.7	30.5	86	4.7	1270.71	3.28796	7.775	233.972	3.9	3.1	1.3
40	SCD	No	29	F	SS	10.6	3.89	9.8	30.6	78.7	25.2	32	357	5.2	904.248	2.88792	7.05	430.251	3.8	3	1.3
41	SCD	No	31	M	SS	8.4	4.85	11.8	35.9	74	24.3	32.9	334	4.5	22.129	3.42444	1.405	274.364	3.1	1.3	2.4
42	SCD	No	34	M	SC	9.5	5.55	11.2	35.5	64	20.2	31.5	343	4.7	223.707	4.4736	2.32	235.938	3.4	2.3	1.5
43	SCD	Yes	66	M	SS	28	2.16	6.2	18.5	85.6	28.7	33.5	437	6.9	835.891	2.65332	2.22	199.585	3.3	2.9	1.1
44	SCD	No	36	F	SC	6.1	5.76	10.1	33.5	58.2	17.5	30.1	246	2.1	79.641	3.9122	7.64	286.138	3.9	1.9	2.1
45	SCD	No	60	F	SS	18.4	2.54	7.6	24.6	96.9	29.9	30.9	607	7.9	540.531	4.6396	7.775	194.637	3.9	2.7	1.4
46	SCD	No	65	M	SC	8.3	3.65	9.8	28.7	78.6	26.8	34.1	192	3.3	228.132	4.45972	3.465	218.822	3.5	2.4	1.5
47	SCD	Yes	40	M	SS	16.2	2.57	7	21.9	85.2	27.2	32	329	9.3	972.047	3.99352	7.72	180.508	3.9	3	1.3
48	SCD	No	67	M	SC	7	4.93	11.2	35	71	22.7	32	257	4.1	475.649	4.26564	3.175	220.661	3.5	2.7	1.3
49	SCD	No	68	M	SC	7.2	5.41	11.6	36.8	68	21.4	31.5	262	4.2	97.258	1.30568	2.205	123.51	3.3	2	1.7
50	SCD	No	66	F	SS	8.9	3.33	9.1	27.9	83.8	27.3	32.6	431	3.7	1430.78	3.1326	7.385	269.795	3.9	3.2	1.2
51	SCD	No	72	M	SS	15.1	2.76	8.7	26	94.2	31.5	33.5	494	6.1	102.677	5.9334	5.725	206.377	3.8	2	1.9
52	SCD	No	66	M	SS	14.4	3.51	8.3	27.2	77.5	23.6	30.5	451	5.4	1357.32	4.48756	6.965	194.637	3.8	3.1	1.2
53	SCD	Yes	60	M	SC	7.7	3.71	10	29.5	79.5	27	33.9	290	3	412.069	6.57568	2.855	142.652	3.5	2.6	1.3
54	SCD	No	24	M	SC	7.1	4.73	11.8	35.3	74.6	24.9	33.4	270	3.4	142.527	3.72748	2.49	232.022	3.4	2.2	1.5
55	SCD	No	48	F	SS	8.5	4.55	12.5	38.8	85.3	27.5	32.2	322	4	232.588	5.61192	1.5	365.658	3.2	2.4	1.3
56	SCD	No	19	M	SS	47.5	2.74	7.2	24.6	89.8	26.3	29.3	366	31.1	1070.82	5.0154	7.98		3.9	3	1.3
57	SCD	No	32	F	SS	17.9	3.21	7.9	24.9	77.6	24.6	31.7	304	11.3	215.898	5.62428	7.34	233.972	3.9	2.3	1.7
58	SCD	No	24	M	SS	11.9	3.89	9.7	30.7	78.9	24.9	31.6	483	7.1	154.501	4.01	6.755	362.559	3.8	2.2	1.7
59	SCD	No	66	M	SS	18.4	2.6	7.4	23.8	91.5	28.5	31.1	492	8.2	1413.67	2.61488	7.89	116.353	3.9	3.2	1.2
60	SCD	Yes	14	F	SS	27.8	2.31	6.4	21	90.9	27.7	30.5	453	17.2	1146.6	4.71292	6.985	96.279	3.8	3.1	1.2
61	SCD	Yes	60	F	SS	12.1	2.7	7	22.6	83.7	25.9	31	335	3.7	1455.78	3.09632	8.07	179.002	3.9	3.2	1.2
62	SCD	Yes	30	M	SS	15.4	3.5	8.1	27.1	77.4	23.1	29.9	478	8.3	193.078	3.55836	7.745	243.974	3.9	2.3	1.7
63	SCD	No	60	F	SS	12.6	2.98	7.8	24.5	82.2	26.2	31.8	352	4.9	966.479	3.43516	7.805	159.161	3.9	3	1.3
64	SCD	No	67	M	SS	17.9	3.36	8.4	26.3	78.3	25	31.9	397	4.9	684.879	3.48904	7.41	215.192	3.9	2.8	1.4
65	SCD	No	60	M	SS	18.7	2.43	6.4	20.5	84.4	26.3	31.2	296	7.8	445.617	3.03432	7.86	131.078	3.9	2.6	1.5
66	SCD	No	60	F	SS	24.8	3.19	7.3	24.9	78.1	22.9	29.3	495	9	137.493	5.58112	8.17	171.654	3.9	2.1	1.9
67	SCD	No	26	M	SC	16.5	4.49	10.4	32.4	72.2	23.2	32.1	241	11.3	350.835	4.27888	4.67	316.584	3.7	2.5	1.5
68	SCD	No	23	M	SC	10.9	4.46	10.3	31.9	71.5	23.1	32.3	492	6.1	39.792	4.19152	2.065	507.38	3.3	1.6	2.1
69	SCD	No	17	M	SC	9.6	4.58	9.5	30	65.5	20.7	31.7	319	5.2	38.303	5.64604	3.35	288.614	3.5	1.6	2.2
70	SCD	No	36	M	SS	16.1	3.35	9.1	29	86.6	27.2	31.4	521	9.4	225.617	2.3836	7.89	254.417	3.9	2.4	1.6
71	SCD	No	36	M	SS	18.2	2.62	7.1	22.3	85.1	27.1	31.8	244	8.1	80.758	4.91024	7.435	217.864	3.9	1.9	2.1
72	SCD	No	12	F	SS	7.8	3.44	9.4	29.4	85.5	27.3	32	201	3.9	212.49	4.40912	7.445	371.94	3.9	2.3	1.7
73	SCD	No	22	F	SS	26.8	3.85	8.8	28.1	73	22.9	31.3	656	6.1	1425.86	1.38448	7.995	275.569	3.9	3.2	1.2
101	Control	No	60	M	AS/C	6.4	4.67	11.1	34.5	73.9	23.8	32.2	405	2.9	108.751	7.48864	1.96	468.984	3.3	2	1.7
102	Control	No	48	F	AA	5.6	4.38	11.9	36.6	83.6	27.2	32.5	366	2.9	112.495	7.3802	1.345		3.1	2.1	1.5
103	Control	No	12	M	AS/C	6.7	4.49	10.7	31.7	70.6	23.8	33.8	510	2.5	64.223	6.05224	2.02	110.668	3.3	1.8	1.8
104	Control	No	60	M	AS/C	7	4.84	11.3	36.1	74.6	23.3	31.3	265	2	44.11	7.274	1.26	203.329	3.1	1.6	1.9
105	Control	No	60	M	AA	5.1	4.58	10.9	35	76.4	23.8	31.1	186	2.8	40.724	4.03684	0.78	206.941	2.9	1.6	1.8
106	Control	No	56	F	AS/C	9.2	4.46	10.9	34.9	78.3	24.4	31.2	473	2.9	50.127	5.73468	1.16	97.231	3.1	1.7	1.8
107	Control	No	8	M	AS/C	15.4	5.51	10.5	33.6	61	19.1	31.3	499	10.8	20.64	10.4244	3.26	330.217	3.5	1.3	2.7
108	Control	No	8	F	AS/C	13.2	4.74	11.3	36.2	76.4	23.8	31.2	41	9.1	25.234	8.513	2.155		3.3	1.4	2.4
109	Control	No	42	F	AS/C	8.2	4.64	11.6	36.2	78	25	32	424	3.7		8.9738	1.275	208.771	3.1
110	Control	No	24	F	AS/C		4.82	11	35.2	73	22.8	31.3	161		21.208	13.2376	2.25	157.328	3.4	1.3	2.6
111	Control	No	30	F	AS/C	6.4	4.29	9.9	31.7	73.9	23.1	31.2	398	2.5	39.632	3.44256	1.995	391.274	3.3	1.6	2.1
112	Control	No	12	F	AS/C	13.3	4.81	10	32.8	68.2	20.8	30.5	391	6.5	2.615	8.57976	2.06	191.164	3.3	0.4	8.3
113	Control	No	8	M	AS/C	10.2	5.33	10.5	34.2	64.2	19.7	30.7	468	6.2		17.2462	2.12	428.204	3.3
114	Control	No	24	M	AS/C	7.2	4.42	11.1	33.8	76.5	25.1	32.8	412	3.2	26.365	2.60424	1.03	781.45	3	1.4	2.1
115	Control	No	66	M	AS/C	5.4	5.6	10.9	35.5	63.4	19.5	30.7	388	2.3	66.143	5.98432	1.185	147.81	3.1	1.8	1.7
117	Control	No	37	F	AS/C	3.9	3.03	7.2	23	75.9	23.8	31.3	63	1.4	71.276	6.29068	1.45	122.352	3.2	1.9	1.7
118	Control	No	18	F	AS/C	13.6	5.22	11.8	37.6	72	22.6	31.4	160	8.8	17.43	8.11844		34.647
119	Control	No	46	M	AA	11.3	5.35	10	35.6	66.5	18.7	28.1	78	4.1	27.45	4.6504	0.315	71.667	2.5	1.4	1.8
120	Control	No	8	M	AS/C	8.8	5.34	9.8	32.9	61.6	18.4	29.8	104	5.1	52.214	7.59008	3.3	456.318	3.5	1.7	2.1
121	Control	No	45	M	AA	6.8	4.57	11.7	37.7	82.5	25.6	31	380	4.9	22.373	3.74128	2.425	276.676	3.4	1.3	2.6
122	Control	No	10	M	AA	10.8	4.55	8.4	29.6	65.1	18.5	28.4	769	7.6		13.7199	3.305	164.476	3.5
123	Control	No	20	M	AS/C										23.752	11.8348	4.425	569.48	3.6	1.4	2.6
124	Control	No	8	F	AA	7.2	4.31	10.4	32.7	75.9	24.1	31.8	553	4.4		7.41452	1.685	279.126	3.2
125	Control	No	40	M	AS/C	11.9	5.13	11.4	36.2	70.6	22.2	31.5	467	6.8	173.28	5.81208	1.14	173.46	3.1	2.2	1.4
127	Control	No	24	F	AS/C	15.1	4.92	10.7	34.8	70.7	21.7	30.7	172	9		9.10744	1.775	227.97	3.2
128	Control	No	30	F	AS/C	7.4	4.36	11.2	34.6	79.4	25.7	32.4	335	4.6	82.751	6.37772	1.445	242.447	3.2	1.9	1.7
129	Control	No	36	M	AA	6.1	5.31	10.2	33.6	63.3	19.2	30.4	260	3.3	24.32	4.2592	1.505	155.934	3.2	1.4	2.3
130	Control	No	36	F	AA	8	4.87	11.1	36.4	74.7	22.8	30.5	463	2.9	24.374	9.88192	2.41	310.344	3.4	1.4	2.4
131	Control	No	36	F	AS/C	9	4.9	10.8	35.4	72.2	22	30.5	329	6.1	54.527	8.08768	1.79	345.231	3.3	1.7	1.9
132	Control	No	59	M	AS/C	4.4	4.67	10.5	33.3	71.3	22.5	31.5	256	0.9	31.945	14.9335	1.785	99.059	3.3	1.5	2.2
133	Control	No	18	M	AA	8.4	4.52	10.8	34.3	75.9	23.9	31.5	490	5.1		10.7389	1.905	108.653	3.3
134	Control	No	60	F	AS/C	7	5.07	10.1	34	67.1	19.9	29.7	387	2	70.014	3.95136	2.39	214.356	3.4	1.8	1.9
135	Control	No	36	F	AA	7.2	4.97	11.9	40.3	81.1	23.9	29.5	481	2.8	25.68	7.8968	2.065	212.478	3.3	1.4	2.4
136	Control	No	28	M	AS/C	9.3	4.97	11.1	34.8	70	22.3	31.9	289	5.7	22.83	9.38436	3.16	99.059	3.5	1.4	2.5
137	Control	No	18	M	AS/C	15.5	4.39	10.1	32.3	73.6	23	31.3	423	9.5	56.185	12.2176	1.93	244.589	3.3	1.7	1.9
138	Control	No	60	F	AA	9.4	4.48	11.1	35.1	78.3	24.8	31.6	279	3.1	44.438	3.84808	1.59	149.136	3.2	1.6	2
139	Control	No	58	M	AA	8.3	5.18	10.2	34.1	65.8	19.7	29.9	271	4.6	39.194	4.04652	1.645	106.672	3.2	1.6	2
140	Control	No	60	F	AS/C	10.1	4.87	12.3	38.8	79.7	25.3	31.7	437	2.9	25.347	6.26916	1.865	154.552	3.3	1.4	2.4
141	Control	No	11	F	AS/C	10.4	4.51	11.3	35	77.6	25.1	32.3	505	5.9	44.984	8.94984	2.22	167.42	3.3	1.7	1.9
142	Control	No	7	M	AA										93.349	3.9376	1.605	205.127	3.2	2	1.6
143	Control	No	24	F	AA	19.8	4.89	11.6	38	77.7	23.7	34.5	641	11.2	44.328	3.35724	1.43	348.319	3.2	1.6	2
144	Control	No	10	F	AS/C	15	5.97	10	34	57	16.8	29.4	498	8.3	60.744	4.30524	1.032	304.899	3	1.8	1.7
145	Control	No	29	F	AS/C	10	4.79	10.9	37.2	77.7	22.8	29.3	159	6.4		8.52408	1.78	294.306	3.3
146	Control	No	72	M	AS/C	5.4	4.8	12.8	38.5	80.2	26.7	33.2	258	3.6	19.926	11.7874	1.155	149.136	3.1	1.3	2.4
148	Control	No	33	M	AS/C	10.2	5.3	12.1	40.1	75.7	22.8	30.2	181	8		9.86788	1.92	68.235	3.3
149	Control	No	28	F	AS/C	7.7	5.41	12	39	72.1	22.2	30.8	478	4.3		8.2328	2.915	198.026	3.5
150	Control	No	31	F	AA	4.5	5.18	11.9	38.8	74.9	23	30.7	314	2.4	30.727	4.0642	1.58	130.353	3.2	1.5	2.1
151	Control	No	30	F	AS/C	6.4	5.15	12.2	37.3	72.4	23.7	32.7	392	3.2		10.4398	1.66	284.094	3.2
152	Control	No	17	M	AA	5.7	4.42	10.8	34.2	77.4	24.4	31.6	340	3	23.066	4.95876	1.27	244.589	3.1	1.4	2.2
153	Control	No	7	F	AS/C	12.3	4.44	10.4	33.1	74.5	23.4	31.4	270	8.6		3.2978	2.71	214.356	3.4
154	Control	No	48	F	AS/C	5.6	4.37	12.2	37.1	84.9	27.9	32.9	238	2.3	32.498	4.23388	1.525	135.137	3.2	1.5	2.1
155	Control	No	67	F	AS/C	8	4.38	10.9	33.8	77.2	24.9	32.2	325	3.2	41.27	6.29788	1.225	106.672	3.1	1.6	1.9
156	Control	No	67	F	AS/C	8	4.38	10.9	33.8	77.2	24.9	32.2	325	3.2	45.093	5.93064	1.27	99.059	3.1	1.7	1.8
157	Control	No	60	M	AS/C	6.2	5.26	11.6	37.2	70.7	22.1	31.2	298	2.1	19.454	6.67184	2.29	124.591	3.4	1.3	2.6
158	Control	No	40	M	AS/C	7.3	4.86	11.5	35.7	73.5	23.7	32.2	267	3.6	24.438	5.65224	1.38	194.566	3.1	1.4	2.2
159	Control	No	24	F	AS/C	8.9	4.8	11.9	36.6	76.3	24.8	32.5	471	3.3	40.615	4.14016	1.67	187.821	3.2	1.6	2
161	Control	No	36	F	AS/C	7	4.5	10.7	33.8	75.1	23.8	31.7	390	3.7	30.394	5.5774	1.245	569.48	3.1	1.5	2.1
162	Control	No	60	F	AS/C	7	5.36	11.5	39.6	73.9	21.5	29	346	3.6	28.32	5.55888	1.965	336.138	3.3	1.5	2.2
164	Control	No	35	M	AA	11.2	5.38	10.8	35.3	65.6	20.1	30.6	569	6.1	69.328	3.9376	1.76	122.352	3.2	1.8	1.8
165	Control	No	60	F	AS/C	9.4	4.83	11.2	37.7	78.1	23.2	29.7	181	6	20.513	6.0454	1.55	149.136	3.2	1.3	2.5
166	Control	No	34	F	AS/C	10.9	5.05	11.4	35.4	70.1	22.6	32.2	506	4.9	20.981	6.7502	1.405	143.897	3.1	1.3	2.4
167	Control	No	6	M	AS/C	15.7	4.82	10.8	33.7	69.9	22.4	32	249	13.5	54.417	5.3304	1.56	321.541	3.2	1.7	1.9
168	Control	No	48	M	AA	12.4	4.91	10.3	32.1	65.4	21	32.1	616	7.9	30.782	6.87004	3.395	345.231	3.5	1.5	2.3
169	Control	No	71	M	AA	9.8	4.42	12.8	38.7	87.6	29	33.1	260	5.5	37.608	3.75828	1.68	137.588	3.2	1.6	2
170	Control	No	14	F	AS/C	10.1	4.95	11.4	35.9	72.5	23	31.8	421	6.9	49.086	5.19744	1.7	337.36	3.2	1.7	1.9
171	Control	No	71	M	AS/C	4.8	4.5	11.2	35	77.8	24.9	32	310	2.7	28.052	4.2266	0.92	130.353	3	1.4	2.1
172	Control	No	14	F	AA	8	4.43	11.7	37	83.5	26.4	31.6	342	4	22.373	3.81028	1.285	124.591	3.1	1.3	2.4
173	Control	No	22	M	AA	7.6	4.75	11	37.1	78.1	23.2	29.6	328	4	82.214	2.71832	1.62	173.46	3.2	1.9	1.7
